# Supplementary material for: A new Gymnopus species with rhizomorphs and its record as nesting material by birds (Tyrannideae) in the subtropical cloud forest from eastern Mexico
Source: MycoKeys. 2018 Nov 21;(42):21–34. doi: 10.3897/mycokeys.42.28894 (PMC6262046; doi:10.3897/mycokeys.42.28894)
Supplement: XML Treatment for Gymnopus westii [file mycokeys.42.28894-treatment2.xml]

<!DOCTYPE tp:taxon-treatment
  PUBLIC "-//TaxonX//DTD Taxonomic Treatment Publishing DTD v0 20100105//EN" "tax-treatment-NSO.dtd">
<tp:taxon-treatment xmlns:tp="http://www.plazi.org/taxpub"><tp:treatment-meta><kwd-group><label>Taxon classification</label><kwd><named-content xmlns:xlink="http://www.w3.org/1999/xlink" content-type="kingdom">Fungi</named-content></kwd><kwd><named-content xmlns:xlink="http://www.w3.org/1999/xlink" content-type="order">Agaricales</named-content></kwd><kwd><named-content xmlns:xlink="http://www.w3.org/1999/xlink" content-type="family">Omphalotaceae</named-content></kwd></kwd-group><mixed-citation publication-type="journal"><person-group><name><surname>César</surname><given-names>Enrique</given-names></name><name><surname>Bandala</surname><given-names>Victor M.</given-names></name><name><surname>Montoya</surname><given-names>Leticia</given-names></name><name><surname>Ramos</surname><given-names>Antero</given-names></name></person-group><article-title>A new <italic><tp:taxon-name><tp:taxon-name-part taxon-name-part-type="genus" reg="Gymnopus">Gymnopus</tp:taxon-name-part></tp:taxon-name></italic> species with rhizomorphs and its record as nesting material by birds (<italic><tp:taxon-name><tp:taxon-name-part taxon-name-part-type="genus" reg="Tyrannideae">Tyrannideae</tp:taxon-name-part></tp:taxon-name></italic>) in the subtropical cloud forest from eastern Mexico</article-title><source>MycoKeys</source><day>21</day><month>11</month><year>2018</year><volume>2018</volume><issue>42</issue><fpage>21</fpage><lpage>34</lpage><pub-id pub-id-type="doi">10.3897/mycokeys.42.28894</pub-id></mixed-citation></tp:treatment-meta><tp:nomenclature><tp:taxon-name>
            <tp:taxon-name-part taxon-name-part-type="genus" reg="Gymnopus">Gymnopus</tp:taxon-name-part>
            <tp:taxon-name-part taxon-name-part-type="species" reg="westii">westii</tp:taxon-name-part>
            <object-id xmlns:xlink="http://www.w3.org/1999/xlink" content-type="mycobank" xlink:type="simple">MB828158</object-id>
          </tp:taxon-name><tp:taxon-authority>(Murrill) César, Bandala &amp; Montoya</tp:taxon-authority><tp:taxon-status xmlns:xlink="http://www.w3.org/1999/xlink" xlink:type="simple">comb. nov.</tp:taxon-status></tp:nomenclature><tp:treatment-sec sec-type="Basionym" id="SECID0EO3AE"><title>Basionym.</title><p><italic><tp:taxon-name><tp:taxon-name-part taxon-name-part-type="genus" reg="Marasmius">Marasmius</tp:taxon-name-part><tp:taxon-name-part taxon-name-part-type="species" reg="westii">westii</tp:taxon-name-part></tp:taxon-name></italic> Murrill, Proc. Florida Acad. Sci. 7:110. 1945.</p><p>Syn.: <italic><tp:taxon-name><tp:taxon-name-part taxon-name-part-type="genus" reg="Marasmius">Marasmius</tp:taxon-name-part><tp:taxon-name-part taxon-name-part-type="species" reg="brevipes">brevipes</tp:taxon-name-part></tp:taxon-name></italic> Berk. &amp; Ravenel, in Berkeley and Curtis, Ann. Mag. Nat. Hist., Ser. 2 12: 426. 1853.</p><p>=<italic><tp:taxon-name><tp:taxon-name-part taxon-name-part-type="genus" reg="Micromphale">Micromphale</tp:taxon-name-part><tp:taxon-name-part taxon-name-part-type="species" reg="brevipes">brevipes</tp:taxon-name-part></tp:taxon-name></italic> (Berk. &amp; Ravenel) Singer, in Dennis, Kew Bull. 8: 42. 1953.</p><p>Not <italic><tp:taxon-name><tp:taxon-name-part taxon-name-part-type="genus" reg="Agaricus">Agaricus</tp:taxon-name-part><tp:taxon-name-part taxon-name-part-type="species" reg="brevipes">brevipes</tp:taxon-name-part></tp:taxon-name></italic> Bull., Herb. Fr. 11: tab. 521. 1791 (<italic><tp:taxon-name><tp:taxon-name-part taxon-name-part-type="genus" reg="Gymnopus">Gymnopus</tp:taxon-name-part></tp:taxon-name></italic>, Gray, Nat. Arr. Brit. Pl. 1: 609.1821; <italic><tp:taxon-name><tp:taxon-name-part taxon-name-part-type="genus" reg="Melanoleuca">Melanoleuca</tp:taxon-name-part></tp:taxon-name></italic>, Pat., Essai Tax. Hyménomyc.: 158, 1900.).</p><p>Reports of marasmioid fungi as nesting material for <tp:taxon-name><tp:taxon-name-part taxon-name-part-type="order">Passeriformes</tp:taxon-name-part></tp:taxon-name> have been referred in several works as filaments, rhizomorphs or horse-hair fungi and recorded from the Nearctic and the Neotropical regions (<xref ref-type="bibr" rid="B38">Sick 1957</xref>; Mc Farland and Rimmer 1996; <xref ref-type="bibr" rid="B3">Aubrecht et al. 2013</xref>). These fungal materials have been identified as <italic><tp:taxon-name><tp:taxon-name-part taxon-name-part-type="genus" reg="Marasmius">Marasmius</tp:taxon-name-part><tp:taxon-name-part taxon-name-part-type="species" reg="androsaceus">androsaceus</tp:taxon-name-part></tp:taxon-name>, <tp:taxon-name><tp:taxon-name-part taxon-name-part-type="genus" reg="Marasmius">M.</tp:taxon-name-part><tp:taxon-name-part taxon-name-part-type="species" reg="brevipes">brevipes</tp:taxon-name-part></tp:taxon-name>, <tp:taxon-name><tp:taxon-name-part taxon-name-part-type="genus" reg="Marasmius">M.</tp:taxon-name-part><tp:taxon-name-part taxon-name-part-type="species" reg="crinis-equi">crinis-equi</tp:taxon-name-part></tp:taxon-name></italic> F. Muell. ex Kalchbr., <italic><tp:taxon-name><tp:taxon-name-part taxon-name-part-type="genus" reg="Marasmius">M.</tp:taxon-name-part><tp:taxon-name-part taxon-name-part-type="species" reg="nigrobrunneus">nigrobrunneus</tp:taxon-name-part></tp:taxon-name></italic> (Pat.) Sacc. and <italic><tp:taxon-name><tp:taxon-name-part taxon-name-part-type="genus" reg="Marasmius">M.</tp:taxon-name-part></tp:taxon-name></italic> sp. Fungal material from <italic><tp:taxon-name><tp:taxon-name-part taxon-name-part-type="genus" reg="Marasmius">Marasmius</tp:taxon-name-part></tp:taxon-name></italic> sp. and <italic><tp:taxon-name><tp:taxon-name-part taxon-name-part-type="genus" reg="Crinipellis">Crinipellis</tp:taxon-name-part></tp:taxon-name></italic> sp. was recorded in Mexico as being associated with nests of birds in a tropical forest from Tabasco in the south of Mexico (<xref ref-type="bibr" rid="B17">Gómez et al. 2014</xref>). In the present study, one of the sequences (MH560578), included in the obtained phylogeny (Fig. <xref ref-type="fig" rid="F1">1</xref>), belongs to a rhizomorph of <italic><tp:taxon-name><tp:taxon-name-part taxon-name-part-type="genus" reg="Gymnopus">Gymnopus</tp:taxon-name-part><tp:taxon-name-part taxon-name-part-type="species" reg="nidus-avis">nidus-avis</tp:taxon-name-part></tp:taxon-name></italic> re-collected in a nest of <italic><tp:taxon-name><tp:taxon-name-part taxon-name-part-type="genus" reg="Myonectes">Myonectes</tp:taxon-name-part><tp:taxon-name-part taxon-name-part-type="species" reg="oleaginous">oleaginous</tp:taxon-name-part></tp:taxon-name></italic> Lichtenstein. This <italic><tp:taxon-name><tp:taxon-name-part taxon-name-part-type="genus" reg="Gymnopus">Gymnopus</tp:taxon-name-part></tp:taxon-name></italic> species represents a new species in the list of marasmioid taxa found interacting with birds.</p><p>All the basidiomes collected in the present study were found on fallen twigs in the low canopy level but it is possible that fructifications occur also on rhizomorphs at the top of the trees, where these latter are found and used by birds. Previous reports have suggested that bird efforts of picking this inconspicuous material is rewarded with the high tensile strength, reduced water uptake and antimicrobial properties of the rhizomorphs, which consequently protect the offspring (<xref ref-type="bibr" rid="B3">Aubrecht et al. 2013</xref>; <xref ref-type="bibr" rid="B15">Freymann 2007</xref>). Preliminary results, based on various sequences obtained from rhizomorphs gathered in different nests of bird species found in the study site, suggest the presence of an important diversity of marasmioid rhizomorph-forming species in the cloud forest studied. It is interesting to note also that we could evidence the presence of nests of wasps of <italic><tp:taxon-name><tp:taxon-name-part taxon-name-part-type="genus" reg="Polybia">Polybia</tp:taxon-name-part><tp:taxon-name-part taxon-name-part-type="species" reg="rejecta">rejecta</tp:taxon-name-part></tp:taxon-name></italic> Fabricius, near one of <italic><tp:taxon-name><tp:taxon-name-part taxon-name-part-type="genus" reg="Myonectes">Myonectes</tp:taxon-name-part><tp:taxon-name-part taxon-name-part-type="species" reg="oleagineus">oleagineus</tp:taxon-name-part></tp:taxon-name></italic> built with rhizomorphs of <italic><tp:taxon-name><tp:taxon-name-part taxon-name-part-type="genus" reg="Gymnopus">Gymnopus</tp:taxon-name-part></tp:taxon-name></italic>. It coincides with the observations made by <xref ref-type="bibr" rid="B19">Joyce (1993)</xref> in Costa Rica regarding the presence of nests of that wasp species near <italic><tp:taxon-name><tp:taxon-name-part taxon-name-part-type="genus" reg="Tolmomyas">Tolmomyas</tp:taxon-name-part><tp:taxon-name-part taxon-name-part-type="species" reg="sulphurescens">sulphurescens</tp:taxon-name-part></tp:taxon-name></italic> and <italic><tp:taxon-name><tp:taxon-name-part taxon-name-part-type="genus" reg="Cacicus">Cacicus</tp:taxon-name-part></tp:taxon-name></italic> spp. nests. These latter authors concluded that such association could reduce predation, remarking the importance of the fungal rhizomorphs in this complex ecological interaction.</p></tp:treatment-sec><tp:treatment-sec><!--Section generated to contain objects referenced in tp:taxon-treatment.--><fig id="F1" position="float" orientation="portrait"><label>Figure 1.</label><caption><p>Phylogenetic relationships within <italic><tp:taxon-name><tp:taxon-name-part taxon-name-part-type="genus" reg="Gymnopus">Gymnopus</tp:taxon-name-part></tp:taxon-name></italic> species inferred from the <abbrev xmlns:xlink="http://www.w3.org/1999/xlink" xlink:title="Internal Transcribed Spacer" id="ABBRID0EBMAC" xlink:type="simple">ITS</abbrev> sequence dataset by maximum likelihood method (<abbrev xmlns:xlink="http://www.w3.org/1999/xlink" xlink:title="maximum likelihood" id="ABBRID0EFMAC" xlink:type="simple">ML</abbrev>). Tree with the highest log likelihood (-3619.93). Initial tree(s) for the heuristic search were obtained automatically by applying Neighbour-Joining and BioNJ algorithms to a matrix of pairwise distances estimated using the Maximum Composite Likelihood (<abbrev xmlns:xlink="http://www.w3.org/1999/xlink" xlink:title="Maximum Composite Likelihood" id="ABBRID0EJMAC" xlink:type="simple">MCL</abbrev>) approach and then selecting the topology with superior log likelihood value. The bootstrap values and Bayesian posterior probabilities (obtained after Bayesian inference) are indicated on the tree branches (<abbrev xmlns:xlink="http://www.w3.org/1999/xlink" xlink:title="bootstrap values" id="ABBRID0ENMAC" xlink:type="simple">BS</abbrev>/<abbrev xmlns:xlink="http://www.w3.org/1999/xlink" xlink:title="Bayesian posterior probabilities" id="ABBRID0ERMAC" xlink:type="simple">BPP</abbrev>). Sequences obtained in this study are in bold.</p></caption><graphic xmlns:xlink="http://www.w3.org/1999/xlink" xlink:href="mycokeys-42-021-g001.jpg" position="float" orientation="portrait" xlink:type="simple" id="oo_244333.jpg"/></fig></tp:treatment-sec><ref-list><ref id="B38"><mixed-citation xmlns:xlink="http://www.w3.org/1999/xlink" xlink:type="simple"><person-group><name name-style="western"><surname>Sick</surname><given-names>H</given-names></name></person-group> (<year>1957</year>) <article-title>Rosthaarpilze als Nestbau-Material Brasilianischer Vogel.</article-title><source>Journal für Ornithologie</source><volume>98</volume>: <fpage>421</fpage>–<lpage>431</lpage>. <ext-link xlink:type="simple" ext-link-type="doi" xlink:href="10.1007/BF01671688">https://doi.org/10.1007/BF01671688</ext-link></mixed-citation></ref><ref id="B3"><mixed-citation xmlns:xlink="http://www.w3.org/1999/xlink" xlink:type="simple"><person-group><name name-style="western"><surname>Aubrecht</surname><given-names>G</given-names></name><name name-style="western"><surname>Huber</surname><given-names>W</given-names></name><name name-style="western"><surname>Weissenfofer</surname><given-names>A</given-names></name></person-group> (<year>2013</year>) <article-title>Coincidence or benefit? The use of <italic><tp:taxon-name><tp:taxon-name-part taxon-name-part-type="genus">Marasmius</tp:taxon-name-part></tp:taxon-name></italic> (horse-hair fungus) filaments in bird nests.</article-title><source>Avian Biology research</source><volume>6</volume>: <fpage>26</fpage>–<lpage>30</lpage>. <ext-link xlink:type="simple" ext-link-type="doi" xlink:href="10.3184/175815512X13531739538638">https://doi.org/10.3184/175815512X13531739538638</ext-link></mixed-citation></ref><ref id="B17"><mixed-citation xmlns:xlink="http://www.w3.org/1999/xlink" xlink:type="simple"><person-group><name name-style="western"><surname>Gómez</surname><given-names>VH</given-names></name><name name-style="western"><surname>Arriaga</surname><given-names>SL</given-names></name><name name-style="western"><surname>Capello</surname><given-names>S</given-names></name><name name-style="western"><surname>Rosique</surname><given-names>E</given-names></name><name name-style="western"><surname>Cifuentes</surname><given-names>J</given-names></name></person-group> (<year>2014</year>) <article-title>Nidos de aves elaborados con material fúngico: un dato no registrado en México.</article-title><source>Ornitología Neotropical</source><volume>25</volume>: <fpage>107</fpage>–<lpage>111</lpage>.</mixed-citation></ref><ref id="B15"><mixed-citation xmlns:xlink="http://www.w3.org/1999/xlink" xlink:type="simple"><person-group><name name-style="western"><surname>Freymann</surname><given-names>BP</given-names></name></person-group> (<year>2007</year>) <article-title>Physical properties of fungal rhizomorphs of marasmioid basidiomicetes used as nesting material by birds.</article-title><source>Ibis</source><volume>150</volume>: <fpage>395</fpage>–<lpage>399</lpage>. <ext-link xlink:type="simple" ext-link-type="doi" xlink:href="10.1111/j.1474-919X.2007.00750.x">https://doi.org/10.1111/j.1474-919X.2007.00750.x</ext-link></mixed-citation></ref><ref id="B19"><mixed-citation xmlns:xlink="http://www.w3.org/1999/xlink" xlink:type="simple"><person-group><name name-style="western"><surname>Joyce</surname><given-names>FJ</given-names></name></person-group> (<year>1993</year>) <article-title>Nesting success of rufous-naped wrens is greater near wasp nests.</article-title><source>Behavioral Ecology and Sociobiology</source><volume>32</volume>: <fpage>71</fpage>–<lpage>77</lpage>. <ext-link xlink:type="simple" ext-link-type="doi" xlink:href="10.1007/BF00164038">https://doi.org/10.1007/BF00164038</ext-link></mixed-citation></ref></ref-list></tp:taxon-treatment>
